# Supplementary material for: SlMYB1 regulates the accumulation of lycopene, fruit shape, and resistance to Botrytis cinerea in tomato
Source: Hortic Res. 2022 Dec 22;10(2):uhac282. doi: 10.1093/hr/uhac282 (PMC9930398; doi:10.1093/hr/uhac282)
Supplement: Web_Material_uhac282 [file web_material_uhac282.zip]

Archive with 9 entries (9 files):
- FigS1.pdf
- FigS2.pdf
- FigS3.pdf
- FigS4.pdf
- FigS5.pdf
- FigS6.pdf
- FigS7.pdf
- FigS8.pdf
- TableS1.xlsx
