# Supplementary material for: SlMYB1 regulates the accumulation of lycopene, fruit shape, and resistance to Botrytis cinerea in tomato
Source: Hortic Res. 2022 Dec 22;10(2):uhac282. doi: 10.1093/hr/uhac282 (PMC9930398; doi:10.1093/hr/uhac282)
Supplement: Web_Material_uhac282 [file web_material_uhac282.zip › TableS1.xlsx]

## Sheet: Sheet1
Table S1. PCR Primers used.
Primer	Sequence	Description
SlMYB1-pCXSN-F	GGAAAACGATACACCGGAAGTT	Gene clone
SlMYB1-pCXSN-R	TTAGAATGGTCTGCTTGGCAAATG
SlMYB1-pX6-F	GGACTAGTATGGAAAACGATACACCGG	Construction of fruit specific expression lines
SlMYB1-pX6-R	GGACTAGTTTAGAATGGTCTGCTTGGC
E8L-F	ATTCTTTTACAACCTCCATGCC	Detection of transgenic lines
SlMYB1-R	GCGTTTAACAGCAGGGTCAAGC
SlMYB1-pBIN-eGFP-F	acgatagccggtacccccgggATGGAAAACGATACACCGGAAG	Subcellular localization
SlMYB1-pBIN-eGFP-R	gcccttgctcaccatcccgggTTAGAATGGTCTGCTTGGCAAA
SlMYB1-pGBKT7-F	tcagaggaggacctgcatatgATGGAAAACGATACACCGGAAG	Yeast hybrid
SlMYB1-pGBKT7-R	tcgacggatccccgggaattcTTAGAATGGTCTGCTTGGCAAA
OsASR2-pGBKT7-F	tcagaggaggacctgcatatgATGGCGGAGGAGAAGCAC
OsASR2-pGBKT7-R	tcgacggatccccgggaattcTCAGCCGAAGAGGTGGTG
SlLCY1pro-F	gtcgacggtatcgataagcttCAATACAGGCTACACAACTATTACTGAG	Luciferase experiment
SlLCY1pro-R	caggaattcgatatcaagcttCCAACAGGGTAATGATTTGTTTC
SlPSY2pro-F	gtcgacggtatcgataagcttTTTATACACCATCTTCTTACCCCATT
SlPSY2pro-R	caggaattcgatatcaagcttTGTTACCTTGTCACCTCAGCCT
SlPR5pro-F	gtcgacggtatcgataagcttTTAAGTTAAACTGATAATTAAATGAGTC
SlPR5pro-R	caggaattcgatatcaagcttTTTAGTATAAGAAGTTGTAGGATATATT
SlGAMYB2pro-F	gtcgacggtatcgataagcttAGTGGATCTTGCTGCTACCCAT
SlGAMYB2pro-R	caggaattcgatatcaagcttTTTGTTACTAGATCAAGTGAGTAATAAGGC
SlGA3ox2pro-F	gtcgacggtatcgataagcttTTCTCTCTGTTTGATGTTCAATATATACACA
SlGA3ox2pro-R	caggaattcgatatcaagcttGAGGTGATGAAAATGAGAAGAATATATATATAG
SlMYB1-pGEX-4T-1-F	ccgcgtggatccccggaattcATGGAAAACGATACACCGGAAG	EMSA
SlMYB1-pGEX-4T-1-R	ctcgagtcgacccgggaattcTTAGAATGGTCTGCTTGGCAAA
SlLCY1pro-EMSA-F	ACCGTTCACCGTTCACCGTTC
SlLCY1pro-EMSA-R	GAACGGTGAACGGTGAACGGT
SlPSY2pro-EMSA-F	TCGGTTATCGGTTATCGGTTA
SlPSY2pro-EMSA-R	TAACCGATAACCGATAACCGA
SlPR5pro-EMSA-F	TCCGTTCTCCGTTCTCCGTTC
SlPR5pro-EMSA-R	GAACGGAGAACGGAGAACGGA
SlLCY1pro-mutated-EMSA-F	TACACTATACACTATACACTA
SlLCY1pro-mutated-EMSA-R	TAGTGTATAGTGTATAGTGTA
SlPSY2pro-mutated-EMSA-F	TAGACTATAGACTATAGACTA
SlPSY2pro-mutated-EMSA-R	TAGTCTATAGTCTATAGTCTA
SlPR5pro-mutated-EMSA-F	TACACTCTACACTCTACACTC
SlPR5pro-mutated-EMSA-R	GAGTGTAGAGTGTAGAGTGTA
TAACGGT-F	TAACGGTTAACGGTTAACGGT
TAACGGT-R	ACCGTTAACCGTTAACCGTTA
TAACCGT-F	TAACCGTTAACCGTTAACCGT
TAACCGT-R	ACGGTTAACGGTTAACGGTTA
TCCAAAT-F	TCCAAATTCCAAATTCCAAAT
TCCAAAT-R	ATTTGGAATTTGGAATTTGGA
SlMYB1-F	TCACCTGAAGAAGACGCTATAC	qRT-PCR
SlMYB1-R	GGTAAAGGGTTTGCGTTTAACA
SlMYB109-F	TCTATAGGAAACAGCGATCCAC
SlMYB109-R	CAAAGTCTGGTGAGAATGTGTG
SlLCY1-F	CACTAGCTGTTTACATGGTGAGC
SlLCY1-R	TCCATCTTTTTCCAACAGGGT
SlNSY-F	ATCATTATCGGAGCTGGCCC
SlNSY-R	GCCACATGGAGAGTGGTGAA
SlPSY1-F	GGGGGTGGAGTTAGAGGGT
SlPSY1-R	GAGTAACCTGTTTCTTGACTTACAA
SlPSY2-F	AGCATATTCATTTGGGAAACTCAG
SlPSY2-R	TGTTACCTTGTCACCTCAGCC
SlPAL-F	AACCTATCTCGTGGCTCTTT
SlPAL-R	TCTTTTTCGCTGAATCTTGC
SlCHS-F	TGGTCACCGTGGAGGAGTATC
SlCHS-R	GATCGTAGCTGGACCCTCTGC
SlC3H-F	CATAAACTCTACCACCGTCTCC
SlC3H-R	AATCCATCCCATTTCTACTCAA
SlPAL-F	AACCTATCTCGTGGCTCTTT
SlPAL-R	TCTTTTTCGCTGAATCTTGC
SlCHS-F	TGGTCACCGTGGAGGAGTATC
SlCHS-R	GATCGTAGCTGGACCCTCTGC
SlC3H-F	CATAAACTCTACCACCGTCTCC
SlC3H-R	AATCCATCCCATTTCTACTCAA
SlPR1-F	TAACTACGCTACCAACCAATGT
SlPR1-R	CGTAGTTGCAAGAAATGAACCA
SlPR5-F	ACACTTATGGTTCCGGTGTATT
SlPR5-R	CCCAAATACGTGCCATTTTAGT
18S rDNA-Bcinerea-F	ACAGAGTTCATGCCCGAAAG
18S rDNA-Bcinerea-R	TTGGTATTCTCTGGCGAGCA
SlGAMYB2-F	ATTATCACCCCTCATCCTTG
SlGAMYB2-R	TATGCTCAGTTGGAGGGGAC
SlGA3ox2-F	CATTGGACGACGATGGATCGCG
SlGA3ox2-R	GCATGCATGGCCAATTGTATCC
Slactin-F	TGGTCGGAATGGGACAGAAG
Slactin-R	CTCAGTCAGGAGAACAGGGT
